# Supplementary material for: Effects of circulating inflammatory proteins on spinal degenerative diseases: Evidence from genetic correlations and Mendelian randomization study
Source: JOR Spine. 2024 Jun 17;7(2):e1346. doi: 10.1002/jsp2.1346 (PMC11183170; doi:10.1002/jsp2.1346)
Supplement: Supplementary file 1 — Data S1. Supporting information. [file JSP2-7-e1346-s001.zip]

Archive with 6 entries (6 files):
- Supplementary figure.pdf
- Supplementary table 1.xlsx
- Supplementary table 10-13.xlsx
- Supplementary table 14-17.xlsx
- Supplementary table 2-5.xlsx
- Supplementary table 6-9.xlsx
