# Supplementary material for: Effects of circulating inflammatory proteins on spinal degenerative diseases: Evidence from genetic correlations and Mendelian randomization study
Source: JOR Spine. 2024 Jun 17;7(2):e1346. doi: 10.1002/jsp2.1346 (PMC11183170; doi:10.1002/jsp2.1346)
Supplement: Supplementary file 1 — Data S1. Supporting information. [file JSP2-7-e1346-s001.zip › Supplementary table 1.xlsx]

## Sheet: Table S1
Table S1. Detailed information on the genome-wide association studies and datasets used in this study
Exposure and outcome	Source	GWAS ID	Sample size	Ncase	Ncontrol	SNP	Ancestry	Access Link
Cervical spondylosis	Ben Elsworth	ukb-b-2349	462933	3292	459641	9851867	European	https://gwas.mrcieu.ac.uk/datasets/ukb-b-2349/
Prolapsed disc/Slipped disc	Ben Elsworth	ukb-b-15904	462933	7755	455178	9851867	European	https://gwas.mrcieu.ac.uk/datasets/ukb-b-15904/
Spinal canal stenosis	Sakaue S	ebi-a-GCST90018922	454787	9660	445127	24182979	European	https://gwas.mrcieu.ac.uk/datasets/ebi-a-GCST90018922/
Spondylolisthesis/Spondylolysis	FinnGen	finn-b-M13_SPONDYLOLISTHESIS	167351	2669	164682	16380280	European	https://gwas.mrcieu.ac.uk/datasets/finn-b-M13_SPONDYLOLISTHESIS/
Circulating inflammatory proteins	Zhao JH	ebi-a-GCST90274758 - ebi-a-GCST90274848	/	/	/	/	European	https://www.ebi.ac.uk/gwas/studies/
