# Supplementary material for: Effects of circulating inflammatory proteins on spinal degenerative diseases: Evidence from genetic correlations and Mendelian randomization study
Source: JOR Spine. 2024 Jun 17;7(2):e1346. doi: 10.1002/jsp2.1346 (PMC11183170; doi:10.1002/jsp2.1346)
Supplement: Supplementary file 1 — Data S1. Supporting information. [file JSP2-7-e1346-s001.zip › Supplementary table 10-13.xlsx]

## Sheet: Table S10
Table S10. Analysis results of CS and CIPs in the reverse MR
Outcome	SNP	Mendelian randomization				Heterogeneity
		Methods	OR	95% confidence interval	P-value	Q-statistic	Q P-value
Beta-nerve growth factor	3	Inverse variance weighted	1.40411e+06	3.4921E-01-5.6456E+12	0.0680916	0.469817	0.790643
		Weighted median	79577.4	6.2037E-04-1.0208E+13	0.236144
		MR Egger	4.64133e-13	1.7153E-66-1.2559E+41	0.729527	0.003125	0.95542
		Simple mode	37494.3	1.5427E-05-9.1126E+13	0.440293
		Weighted mode	35809.4	1.2796E-05-1.0021E+14	0.444474
		Pleiotropy (MR-egger intercept p-value)			0.618457
C-X-C motif chemokine 6	3	Inverse variance weighted	355678	1.0056E-02-1.2580E+13	0.149491	2.34926	0.308934
		Weighted median	1749.28	1.1630E-06-2.6311E+12	0.488572
		MR Egger	5.48895e-38	2.6623E-94-1.1317E+19	0.418178	0.0945354	0.758489
		Simple mode	96.5891	8.5955E-10-1.0854E+13	0.758431
		Weighted mode	82.6462	2.1352E-10-3.1989E+13	0.776496
		Pleiotropy (MR-egger intercept p-value)			0.374026
Interleukin-6	3	Inverse variance weighted	34.8275	3.9159E-06-3.0975E+08	0.663634	0.168715	0.919103
		Weighted median	5.19596	3.1412E-08-8.5949E+08	0.864479
		MR Egger	7.34153e-11	4.4649E-67-1.2071E+46	0.783777	0.000417195	0.983704
		Simple mode	3.54502	5.2171E-10-2.4089E+10	0.922758
		Weighted mode	3.45561	1.9928E-09-5.9920E+09	0.919479
		Pleiotropy (MR-egger intercept p-value)			0.752162
Abbreviation: CS, cervical spondylosis; CIPs, circulating inflammatory proteins; SNP, single nucleotide polymorphism; OR, odds ratio; 95% CI, 95% confidence interval.

## Sheet: Table S11
Table S11. Analysis results of PD/SD and CIPs in the reverse MR
Outcome	SNP	Mendelian randomization				Heterogeneity
		Methods	OR	95% confidence interval	P-value	Q-statistic	Q P-value
Fibroblast growth factor 19	20	Inverse variance weighted	0.0278689	7.1121E-04-1.0920E+00	0.0557542	11.0926	0.920685
		Weighted median	0.0361602	2.4846E-04-5.2627E+00	0.191392
		MR Egger	0.00156028	6.5160E-11-3.7362E+04	0.465585	10.9766	0.895346
		Simple mode	0.0163671	5.8014E-06-4.6175E+01	0.32307
		Weighted mode	0.0263384	1.3517E-05-5.1321E+01	0.358511
		Pleiotropy (MR-egger intercept p-value)			0.737382
Sulfotransferase 1A1	20	Inverse variance weighted	0.0640482	1.0434E-03-3.9317E+00	0.190788	18.7407	0.473578
		Weighted median	0.34311	9.2106E-04-1.2781E+02	0.723232
		MR Egger	0.225575	8.9379E-10-5.6931E+07	0.881763	18.723	0.409065
		Simple mode	1.0577	7.3723E-05-1.5175E+04	0.990954
		Weighted mode	0.919091	1.9769E-04-4.2729E+03	0.98458
		Pleiotropy (MR-egger intercept p-value)			0.897488
TNF-beta	20	Inverse variance weighted	362.693	2.1029E-02-6.2556E+06	0.236375	108.73	1.36564e-14
		Weighted median	3.55396	7.8234E-03-1.6145E+03	0.684597
		MR Egger	1.13976e-09	6.1262E-29-2.1205E+10	0.375026	100.693	1.65349e-13
		Simple mode	0.955106	8.2219E-05-1.1095E+04	0.992426
		Weighted mode	0.289693	8.6623E-05-9.6881E+02	0.768008
		Pleiotropy (MR-egger intercept p-value)			0.246205
Urokinase-type plasminogen activator	20	Inverse variance weighted	0.285733	5.1121E-03-1.5971E+01	0.5417	23.5822	0.212669
		Weighted median	0.0739891	3.1899E-04-1.7162E+01	0.348746
		MR Egger	1.34624e-12	7.8863E-20-2.2981E-05	0.00477928	13.6943	0.748789
		Simple mode	109.185	1.1557E-03-1.0315E+07	0.431949
		Weighted mode	0.00877997	7.0636E-07-1.0913E+02	0.33727
		Pleiotropy (MR-egger intercept p-value)			0.00560551
Abbreviation: PD/SD, prolapsed disc/slipped disc; CIPs, circulating inflammatory proteins; SNP, single nucleotide polymorphism; OR, odds ratio; 95% CI, 95% confidence interval.

## Sheet: Table S12
Table S12. Analysis results of SCS and CIPs in the reverse MR
Outcome	SNP	Mendelian randomization				Heterogeneity
		Methods	OR	95% confidence interval	P-value	Q-statistic	Q P-value
Fibroblast growth factor 19	50	Inverse variance weighted	1.02942	0.9852-1.0756	0.19519	40.6994	0.79467
		Weighted median	1.03076	0.9688-1.0967	0.338274
		MR Egger	0.966948	0.8426-1.1097	0.634502	39.8155	0.793618
		Simple mode	1.0312	0.8998-1.1818	0.660539
		Weighted mode	1.02037	0.9008-1.1559	0.752513
		Pleiotropy (MR-egger intercept p-value)			0.351846
Tumor necrosis factor	50	Inverse variance weighted	1.0496	0.9919-1.1106	0.0930835	66.0057	0.0529083
		Weighted median	1.04144	0.9678-1.1207	0.278159
		MR Egger	0.951444	0.7993-1.1325	0.578045	64.1836	0.0591253
		Simple mode	0.99642	0.8374-1.1857	0.967926
		Weighted mode	1.03522	0.8716-1.2295	0.695015
		Pleiotropy (MR-egger intercept p-value)			0.248847
Abbreviation: SCS, spinal canal stenosis; CIPs, circulating inflammatory proteins; SNP, single nucleotide polymorphism; OR, odds ratio; 95% CI, 95% confidence interval.

## Sheet: Table S13
Table S13. Analysis results of spondylolisthesis/spondylolysis and CIPs in the reverse MR
Outcome	SNP	Mendelian randomization				Heterogeneity
		Methods	OR	95% confidence interval	P-value	Q-statistic	Q P-value
STAM binding protein	10	Inverse variance weighted	1.02321	0.9542-1.0972	0.519692	17.896	0.0363992
		Weighted median	1.00689	0.9349-1.0844	0.85596
		MR Egger	1.22598	0.9932-1.5132	0.0944154	12.8854	0.115854
		Simple mode	0.992594	0.8897-1.1074	0.897023
		Weighted mode	0.997515	0.9037-1.1011	0.96172
		Pleiotropy (MR-egger intercept p-value)			0.11578
T-cell surface glycoprotein CD6 isoform	10	Inverse variance weighted	1.01331	0.9416-1.0905	0.724035	19.6019	0.0205349
		Weighted median	1.02632	0.9575-1.1001	0.462884
		MR Egger	1.13789	0.8883-1.4576	0.336461	17.5716	0.0246782
		Simple mode	1.05528	0.9392-1.1856	0.38886
		Weighted mode	1.04583	0.9510-1.1501	0.379432
		Pleiotropy (MR-egger intercept p-value)			0.364489
Monocyte chemoattractant protein 2	10	Inverse variance weighted	1.01409	0.9645-1.0662	0.584346	5.54029	0.7849
		Weighted median	1.01941	0.9565-1.0864	0.55394
		MR Egger	1.02781	0.8681-1.2169	0.758318	5.51361	0.701532
		Simple mode	1.03626	0.9293-1.1555	0.537573
		Weighted mode	1.02639	0.9311-1.1315	0.613078
		Pleiotropy (MR-egger intercept p-value)			0.874311
Latency-associated peptide transforming growth factor beta 1	10	Inverse variance weighted	1.04408	0.9936-1.0971	0.087911	6.55076	0.683779
		Weighted median	1.05284	0.9843-1.1261	0.133526
		MR Egger	1.05252	0.8916-1.2424	0.56204	6.54081	0.586885
		Simple mode	1.05948	0.9504-1.1810	0.324302
		Weighted mode	1.06129	0.9545-1.1801	0.300259
		Pleiotropy (MR-egger intercept p-value)			0.923009
Abbreviation: CIPs, circulating inflammatory proteins; SNP, single nucleotide polymorphism; OR, odds ratio; 95% CI, 95% confidence interval.
