# Supplementary material for: Effects of circulating inflammatory proteins on spinal degenerative diseases: Evidence from genetic correlations and Mendelian randomization study
Source: JOR Spine. 2024 Jun 17;7(2):e1346. doi: 10.1002/jsp2.1346 (PMC11183170; doi:10.1002/jsp2.1346)
Supplement: Supplementary file 1 — Data S1. Supporting information. [file JSP2-7-e1346-s001.zip › Supplementary table 14-17.xlsx]

## Sheet: Table S14
Table S14. Detailed information on the instrumental variables for CS and CIPs in the reverse MR analysis
Outcome	SNP	EA	OA	Exposure (CS)				F-statistic	Outcome
				beta	se	P	eaf		beta	se	P	eaf
Beta-nerve growth factor	rs3132148	G	A	-0.00106922	0.000233754	4.79999e-06	0.173126	20.9226	-0.0122	0.0144	0.397	0.1923
	rs662705	C	A	0.000836095	0.000179285	3.09999e-06	0.39007	21.7482	0.0182	0.0114	0.11	0.3899
	rs7560364	A	G	-0.00108907	0.000226942	1.6e-06	0.180835	23.0294	-0.0105	0.0144	0.466	0.1828
C-X-C motif chemokine 6	rs3132148	G	A	-0.00106922	0.000233754	4.79999e-06	0.173126	20.9226	-0.0089	0.0152	0.558	0.1925
	rs662705	C	A	0.000836095	0.000179285	3.09999e-06	0.39007	21.7482	0.0253	0.012	0.035	0.3885
	rs7560364	A	G	-0.00108907	0.000226942	1.6e-06	0.180835	23.0294	-0.0006	0.0152	0.969	0.1846
Interleukin-6	rs3132148	G	A	-0.00106922	0.000233754	4.79999e-06	0.173126	20.9226	-0.0018	0.0152	0.906	0.1929
	rs662705	C	A	0.000836095	0.000179285	3.09999e-06	0.39007	21.7482	0.007	0.012	0.56	0.389
	rs7560364	A	G	-0.00108907	0.000226942	1.6e-06	0.180835	23.0294	-0.0009	0.0151	0.952	0.1871
Abbreviation: CS, cervical spondylosis; CIPs, circulating inflammatory proteins; SNP, single nucleotide polymorphism; EA, Effect allele; OA, other allele; beta, estimate coefficient; se, standard error of coefficient estimate; eaf, effect allele frequency.

## Sheet: Table S15
Table S15. Detailed information on the instrumental variables for PD/SD and CIPs in the reverse MR analysis
Outcome	SNP	EA	OA	Exposure (PD/SD)				F-statistic	Outcome
				beta	se	P	eaf		beta	se	P	eaf
Fibroblast growth factor 19	rs10077631	C	T	0.00125087	0.000270046	3.59998e-06	0.43314	21.456	-0.0097	0.0118	0.411	0.4413
	rs12511195	T	C	-0.00169185	0.000340693	6.80002e-07	0.191884	24.6602	0.0088	0.016	0.582	0.1852
	rs1833906	T	C	0.00139138	0.000267904	2.1e-07	0.539613	26.9732	0.0168	0.012	0.162	0.5408
	rs1871451	T	G	0.00225011	0.000272618	1.50003e-16	0.603387	68.1237	-0.0073	0.0119	0.54	0.5885
	rs2180599	C	T	-0.0017706	0.000296978	2.5e-09	0.283861	35.5461	0.005	0.013	0.701	0.2956
	rs2402377	T	G	0.00141059	0.000271961	2.1e-07	0.443546	26.9022	-0.0031	0.0122	0.799	0.4458
	rs2642305	T	A	0.00146851	0.000276711	1.09999e-07	0.369572	28.1644	-0.0096	0.0125	0.442	0.3368
	rs306169	G	T	0.00125636	0.000267661	2.69998e-06	0.528482	22.0322	-0.0067	0.0118	0.57	0.5061
	rs378921	G	A	-0.00149649	0.000303121	7.90005e-07	0.724237	24.3734	0.0119	0.0134	0.375	0.7304
	rs3900938	C	T	-0.00147835	0.000318946	3.59998e-06	0.225105	21.4843	0.0102	0.0135	0.45	0.2545
	rs4641571	A	T	0.00196385	0.000279013	1.9002e-12	0.353782	49.5413	-0.0065	0.0122	0.594	0.36
	rs4698932	A	G	0.00123679	0.000267727	3.79997e-06	0.495198	21.3406	0.0075	0.0119	0.529	0.5379
	rs4818008	A	T	0.00128835	0.000278966	3.89996e-06	0.354854	21.3287	-0.0096	0.012	0.424	0.3815
	rs4959196	T	C	-0.0016555	0.000353427	2.80001e-06	0.175916	21.9411	-0.0167	0.0154	0.278	0.1839
	rs6494629	T	C	-0.00130039	0.000268804	1.29999e-06	0.527848	23.4032	0.017	0.012	0.157	0.522
	rs72872882	T	G	0.00232733	0.000490317	2.1e-06	0.080533	22.53	-0.0088	0.0225	0.696	0.0758
	rs77343904	A	G	-0.00278881	0.000582009	1.7e-06	0.056026	22.9603	0.0041	0.0282	0.884	0.0518
	rs7826493	G	A	-0.00217655	0.000331467	5.19996e-11	0.202969	43.1178	0.034	0.0167	0.0418	0.1941
	rs8133168	C	T	0.00141775	0.000287859	8.40001e-07	0.316087	24.2571	-0.001	0.0127	0.937	0.3209
	rs923963	T	G	0.0013039	0.000276693	2.39999e-06	0.631028	22.2071	-0.0044	0.0125	0.725	0.668
Sulfotransferase 1A1	rs10077631	C	T	0.00125087	0.000270046	3.59998e-06	0.43314	21.456	-0.0091	0.0134	0.497	0.4354
	rs12511195	T	C	-0.00169185	0.000340693	6.80002e-07	0.191884	24.6602	-0.0009	0.0176	0.959	0.1897
	rs1833906	T	C	0.00139138	0.000267904	2.1e-07	0.539613	26.9732	0.0037	0.0136	0.786	0.5438
	rs1871451	T	G	0.00225011	0.000272618	1.50003e-16	0.603387	68.1237	-0.0024	0.0135	0.859	0.592
	rs2180599	C	T	-0.0017706	0.000296978	2.5e-09	0.283861	35.5461	-0.0101	0.0148	0.495	0.2922
	rs2402377	T	G	0.00141059	0.000271961	2.1e-07	0.443546	26.9022	-0.0217	0.014	0.121	0.4352
	rs2642305	T	A	0.00146851	0.000276711	1.09999e-07	0.369572	28.1644	0.0009	0.0141	0.949	0.3438
	rs306169	G	T	0.00125636	0.000267661	2.69998e-06	0.528482	22.0322	-0.0166	0.0134	0.215	0.5102
	rs378921	G	A	-0.00149649	0.000303121	7.90005e-07	0.724237	24.3734	0.0216	0.015	0.15	0.7202
	rs3900938	C	T	-0.00147835	0.000318946	3.59998e-06	0.225105	21.4843	-0.0043	0.0153	0.779	0.2538
	rs4641571	A	T	0.00196385	0.000279013	1.9002e-12	0.353782	49.5413	-0.0038	0.0139	0.785	0.3564
	rs4698932	A	G	0.00123679	0.000267727	3.79997e-06	0.495198	21.3406	-0.0028	0.0135	0.836	0.5287
	rs4818008	A	T	0.00128835	0.000278966	3.89996e-06	0.354854	21.3287	-0.0101	0.0135	0.454	0.3855
	rs4959196	T	C	-0.0016555	0.000353427	2.80001e-06	0.175916	21.9411	-0.0128	0.0172	0.457	0.1902
	rs6494629	T	C	-0.00130039	0.000268804	1.29999e-06	0.527848	23.4032	0.019	0.0136	0.162	0.5137
	rs72872882	T	G	0.00232733	0.000490317	2.1e-06	0.080533	22.53	-0.0552	0.0254	0.0298	0.0764
	rs77343904	A	G	-0.00278881	0.000582009	1.7e-06	0.056026	22.9603	0.0307	0.0317	0.333	0.0531
	rs7826493	G	A	-0.00217655	0.000331467	5.19996e-11	0.202969	43.1178	-0.0019	0.0168	0.91	0.1939
	rs8133168	C	T	0.00141775	0.000287859	8.40001e-07	0.316087	24.2571	0.0304	0.0144	0.0348	0.3196
	rs923963	T	G	0.0013039	0.000276693	2.39999e-06	0.631028	22.2071	-0.0014	0.0141	0.921	0.6661
TNF-beta	rs10077631	C	T	0.00125087	0.000270046	3.59998e-06	0.43314	21.456	0.0054	0.0133	0.685	0.4352
	rs12511195	T	C	-0.00169185	0.000340693	6.80002e-07	0.191884	24.6602	-0.0056	0.0176	0.75	0.19
	rs1833906	T	C	0.00139138	0.000267904	2.1e-07	0.539613	26.9732	0.0036	0.0134	0.788	0.5438
	rs1871451	T	G	0.00225011	0.000272618	1.50003e-16	0.603387	68.1237	0.0036	0.0133	0.787	0.5927
	rs2180599	C	T	-0.0017706	0.000296978	2.5e-09	0.283861	35.5461	0.0196	0.0147	0.182	0.2925
	rs2402377	T	G	0.00141059	0.000271961	2.1e-07	0.443546	26.9022	-0.0098	0.014	0.484	0.4349
	rs2642305	T	A	0.00146851	0.000276711	1.09999e-07	0.369572	28.1644	-0.0002	0.0139	0.989	0.3428
	rs306169	G	T	0.00125636	0.000267661	2.69998e-06	0.528482	22.0322	0.0181	0.0134	0.177	0.5101
	rs378921	G	A	-0.00149649	0.000303121	7.90005e-07	0.724237	24.3734	-0.0202	0.0147	0.169	0.7207
	rs3900938	C	T	-0.00147835	0.000318946	3.59998e-06	0.225105	21.4843	-0.1463	0.015	1.79e-22	0.2559
	rs4641571	A	T	0.00196385	0.000279013	1.9002e-12	0.353782	49.5413	-0.0137	0.0139	0.324	0.3564
	rs4698932	A	G	0.00123679	0.000267727	3.79997e-06	0.495198	21.3406	0.0348	0.0135	0.00994	0.529
	rs4818008	A	T	0.00128835	0.000278966	3.89996e-06	0.354854	21.3287	0.0166	0.0133	0.212	0.3859
	rs4959196	T	C	-0.0016555	0.000353427	2.80001e-06	0.175916	21.9411	0.0122	0.017	0.473	0.1899
	rs6494629	T	C	-0.00130039	0.000268804	1.29999e-06	0.527848	23.4032	-0.0002	0.0135	0.988	0.5138
	rs72872882	T	G	0.00232733	0.000490317	2.1e-06	0.080533	22.53	0.0492	0.0251	0.05	0.0761
	rs77343904	A	G	-0.00278881	0.000582009	1.7e-06	0.056026	22.9603	0.0262	0.0311	0.4	0.0535
	rs7826493	G	A	-0.00217655	0.000331467	5.19996e-11	0.202969	43.1178	0.0135	0.0166	0.416	0.1938
	rs8133168	C	T	0.00141775	0.000287859	8.40001e-07	0.316087	24.2571	0.0074	0.0144	0.607	0.3197
	rs923963	T	G	0.0013039	0.000276693	2.39999e-06	0.631028	22.2071	0.0036	0.0139	0.796	0.6668
Urokinase-type plasminogen activator	rs10077631	C	T	0.00125087	0.000270046	3.59998e-06	0.43314	21.456	-0.0038	0.0118	0.747	0.4417
	rs12511195	T	C	-0.00169185	0.000340693	6.80002e-07	0.191884	24.6602	-0.0119	0.016	0.457	0.1848
	rs1833906	T	C	0.00139138	0.000267904	2.1e-07	0.539613	26.9732	-0.0083	0.0116	0.474	0.5408
	rs1871451	T	G	0.00225011	0.000272618	1.50003e-16	0.603387	68.1237	-0.0245	0.0116	0.0347	0.5911
	rs2180599	C	T	-0.0017706	0.000296978	2.5e-09	0.283861	35.5461	0.0097	0.013	0.456	0.2953
	rs2402377	T	G	0.00141059	0.000271961	2.1e-07	0.443546	26.9022	0.0159	0.0122	0.192	0.4464
	rs2642305	T	A	0.00146851	0.000276711	1.09999e-07	0.369572	28.1644	0.004	0.0121	0.741	0.3358
	rs306169	G	T	0.00125636	0.000267661	2.69998e-06	0.528482	22.0322	0.0059	0.0118	0.617	0.5064
	rs378921	G	A	-0.00149649	0.000303121	7.90005e-07	0.724237	24.3734	-0.0106	0.013	0.415	0.7305
	rs3900938	C	T	-0.00147835	0.000318946	3.59998e-06	0.225105	21.4843	-0.0151	0.0131	0.249	0.2579
	rs4641571	A	T	0.00196385	0.000279013	1.9002e-12	0.353782	49.5413	-0.0057	0.0123	0.643	0.3597
	rs4698932	A	G	0.00123679	0.000267727	3.79997e-06	0.495198	21.3406	0.0227	0.0119	0.0564	0.5374
	rs4818008	A	T	0.00128835	0.000278966	3.89996e-06	0.354854	21.3287	0.0124	0.0117	0.289	0.3811
	rs4959196	T	C	-0.0016555	0.000353427	2.80001e-06	0.175916	21.9411	-0.0051	0.015	0.734	0.1822
	rs6494629	T	C	-0.00130039	0.000268804	1.29999e-06	0.527848	23.4032	-0.0067	0.012	0.577	0.5224
	rs72872882	T	G	0.00232733	0.000490317	2.1e-06	0.080533	22.53	-0.0136	0.022	0.536	0.0752
	rs77343904	A	G	-0.00278881	0.000582009	1.7e-06	0.056026	22.9603	0.0492	0.027	0.0684	0.0529
	rs7826493	G	A	-0.00217655	0.000331467	5.19996e-11	0.202969	43.1178	0.0225	0.0162	0.165	0.1935
	rs8133168	C	T	0.00141775	0.000287859	8.40001e-07	0.316087	24.2571	-0.0006	0.0127	0.962	0.3208
	rs923963	T	G	0.0013039	0.000276693	2.39999e-06	0.631028	22.2071	-0.0203	0.0122	0.0961	0.6689
Abbreviation: PD/SD, prolapsed disc/slipped disc; CIPs, circulating inflammatory proteins; SNP, single nucleotide polymorphism; EA, Effect allele; OA, other allele; beta, estimate coefficient; se, standard error of coefficient estimate; eaf, effect allele frequency.

## Sheet: Table S16
Table S16. Detailed information on the instrumental variables for SCS and CIPs in the reverse MR analysis
Outcome	SNP	EA	OA	Exposure (SCS)				F-statistic	Outcome
				beta	se	P	eaf		beta	se	P	eaf
Fibroblast growth factor 19	rs10060137	T	C	0.0771	0.0162	2.05201e-06	0.299757	22.6505	0.0116	0.0129	0.369	0.2889
	rs10261496	A	G	-0.0774	0.0161	1.56099e-06	0.539705	23.1116	-0.0077	0.0122	0.528	0.6432
	rs1040851	A	C	-0.0854	0.0151	1.42899e-08	0.607545	31.9861	0.0117	0.012	0.33	0.5836
	rs11003683	C	T	-0.074	0.0156	1.95501e-06	0.338996	22.5016	0.0036	0.0125	0.773	0.3494
	rs114265929	G	T	-0.2333	0.0415	1.93099e-08	0.0385664	31.6034	-0.0092	0.03	0.759	0.0437
	rs117407189	T	C	0.2184	0.0472	3.77503e-06	0.0249504	21.4102	0.0355	0.0479	0.459	0.0176
	rs117524075	A	G	0.3359	0.0694	1.299e-06	0.0134173	23.4262	-0.0171	0.0536	0.75	0.015
	rs11759026	G	A	-0.0815	0.0172	2.30298e-06	0.299486	22.4522	0.0109	0.0138	0.43	0.2391
	rs117817520	G	T	0.316	0.0677	3.08802e-06	0.0144753	21.787	0.0133	0.0489	0.786	0.0205
	rs11831278	T	C	0.1002	0.0203	8.03101e-07	0.153909	24.3637	0.0003	0.0164	0.985	0.1614
	rs12154055	A	G	-0.0841	0.0155	6.092e-08	0.314577	29.4394	-0.008	0.0122	0.512	0.3834
	rs12274785	C	T	-0.0839	0.017	8.46603e-07	0.311782	24.3571	-0.0121	0.013	0.352	0.2983
	rs1473924	C	T	-0.085	0.0176	1.43199e-06	0.65062	23.3245	0.0166	0.0164	0.311	0.7854
	rs148288647	G	A	0.1991	0.0421	2.21702e-06	0.0338675	22.3655	-0.0694	0.033	0.0355	0.0348
	rs16914345	G	T	0.2773	0.0552	5.15395e-07	0.0245635	25.2361	0.1096	0.0508	0.031	0.0164
	rs181239809	G	A	0.2692	0.0516	1.81798e-07	0.04602	27.2177	0.0121	0.0696	0.862	0.0121
	rs184024040	A	C	0.2768	0.0582	1.952e-06	0.0167263	22.6197	0.0455	0.0439	0.3	0.022
	rs201393777	T	A	0.2061	0.0411	5.424e-07	0.0929372	25.1462	-0.0054	0.0268	0.84	0.0866
	rs2051706	G	A	0.0989	0.018	4.28499e-08	0.80628	30.1889	-0.0136	0.0142	0.338	0.7611
	rs2065947	A	G	0.1093	0.0239	4.85803e-06	0.801251	20.9144	-0.004	0.0183	0.827	0.881
	rs2074177	G	A	-0.0931	0.0171	5.18597e-08	0.32393	29.642	-0.0113	0.0143	0.429	0.2464
	rs2183749	C	A	-0.0896	0.015	2.55499e-09	0.577055	35.6807	0.0201	0.0119	0.0912	0.5934
	rs2637678	C	T	-0.0863	0.015	8.53493e-09	0.411976	33.1008	0.0053	0.012	0.659	0.4037
	rs28613758	T	C	-0.109	0.0148	2.13501e-13	0.522304	54.2412	0.004	0.0119	0.737	0.4739
	rs3135846	G	C	-0.086	0.0174	8.019e-07	0.267744	24.4286	-0.0069	0.0142	0.627	0.2754
	rs34153626	T	G	0.0962	0.02	1.523e-06	0.12331	23.1361	0.0025	0.0158	0.874	0.1671
	rs34708946	A	G	0.137	0.0272	4.61095e-07	0.117407	25.369	-0.0117	0.0246	0.634	0.0761
	rs4478839	T	C	0.0765	0.0154	6.96306e-07	0.543334	24.6764	0.0208	0.012	0.083	0.6147
	rs527212	C	T	0.0964	0.0198	1.14401e-06	0.179412	23.7041	0.0019	0.0161	0.906	0.1672
	rs58572982	A	G	0.1515	0.03	4.23204e-07	0.0581138	25.5025	-0.0202	0.0248	0.415	0.0633
	rs6330	A	G	-0.0737	0.015	9.09892e-07	0.386191	24.1408	-0.0153	0.0118	0.195	0.4464
	rs67807996	A	G	-0.0835	0.0162	2.40497e-07	0.319917	26.567	-0.0191	0.0129	0.139	0.3827
	rs6849370	A	T	0.0829	0.0181	4.54297e-06	0.775866	20.9774	0.0027	0.0142	0.849	0.682
	rs6945340	C	T	0.0938	0.0196	1.66399e-06	0.212485	22.9031	-0.0238	0.0148	0.108	0.2118
	rs7298820	T	A	-0.1116	0.0182	9.32309e-10	0.169706	37.5998	-0.0011	0.0142	0.938	0.2197
	rs7303688	G	A	0.0754	0.0158	1.882e-06	0.573368	22.7734	0.0203	0.0119	0.088	0.5751
	rs75447267	C	T	0.4712	0.1011	3.15297e-06	0.00683328	21.7224	0.0146	0.0897	0.871	0.0074
	rs76096668	A	G	-0.1339	0.0279	1.58899e-06	0.0814818	23.0331	-0.0107	0.0232	0.645	0.0833
	rs7759875	A	C	-0.0805	0.0173	3.25499e-06	0.713624	21.6521	-0.003	0.0132	0.82	0.7187
	rs7808567	T	C	0.1198	0.0213	1.87802e-08	0.0986453	31.634	0.0057	0.0182	0.754	0.1245
	rs7863838	C	T	0.0756	0.0151	5.44402e-07	0.407031	25.0663	-0.0072	0.0119	0.545	0.4181
	rs8029919	G	A	-0.0739	0.0153	1.409e-06	0.451133	23.3295	-0.0022	0.0122	0.857	0.4013
	rs8088160	T	A	0.0936	0.0187	5.52306e-07	0.297689	25.0535	0.0045	0.0156	0.773	0.2315
	rs818381	C	T	-0.0843	0.0176	1.70801e-06	0.230167	22.9419	-0.0137	0.0139	0.324	0.234
	rs869592	G	C	0.0853	0.0179	1.92699e-06	0.252575	22.7087	-0.0001	0.0134	0.994	0.2638
	rs9358913	G	A	-0.0759	0.0163	3.40298e-06	0.45636	21.6824	-0.0225	0.0147	0.126	0.2793
	rs9594751	T	C	-0.0919	0.0178	2.398e-07	0.241148	26.6558	-0.0155	0.0138	0.261	0.2394
	rs9675105	T	C	0.0705	0.0153	4.11898e-06	0.367738	21.2322	0.0093	0.0118	0.431	0.4981
	rs9868843	A	G	-0.0696	0.0151	3.74697e-06	0.519402	21.2454	-0.016	0.0121	0.186	0.5775
	rs9911758	G	A	-0.0825	0.0153	6.61196e-08	0.572839	29.0754	-0.0007	0.0134	0.958	0.4529
Tumor necrosis factor	rs10060137	T	C	0.0771	0.0162	2.05201e-06	0.299757	22.6505	0.0157	0.0142	0.269	0.2918
	rs10261496	A	G	-0.0774	0.0161	1.56099e-06	0.539705	23.1116	-0.0012	0.0137	0.93	0.6585
	rs1040851	A	C	-0.0854	0.0151	1.42899e-08	0.607545	31.9861	-0.0084	0.0135	0.534	0.5861
	rs11003683	C	T	-0.074	0.0156	1.95501e-06	0.338996	22.5016	-0.0449	0.0142	0.00157	0.3508
	rs114265929	G	T	-0.2333	0.0415	1.93099e-08	0.0385664	31.6034	-0.036	0.0325	0.268	0.0458
	rs117407189	T	C	0.2184	0.0472	3.77503e-06	0.0249504	21.4102	0.0122	0.0514	0.812	0.0185
	rs117524075	A	G	0.3359	0.0694	1.299e-06	0.0134173	23.4262	0.0002	0.057	0.997	0.0156
	rs11759026	G	A	-0.0815	0.0172	2.30298e-06	0.299486	22.4522	-0.032	0.0159	0.0442	0.2287
	rs117817520	G	T	0.316	0.0677	3.08802e-06	0.0144753	21.787	-0.0167	0.055	0.761	0.0217
	rs11831278	T	C	0.1002	0.0203	8.03101e-07	0.153909	24.3637	0.0068	0.0183	0.71	0.1638
	rs12154055	A	G	-0.0841	0.0155	6.092e-08	0.314577	29.4394	-0.0203	0.0137	0.138	0.3912
	rs12274785	C	T	-0.0839	0.017	8.46603e-07	0.311782	24.3571	0.0055	0.0144	0.703	0.2901
	rs1473924	C	T	-0.085	0.0176	1.43199e-06	0.65062	23.3245	-0.0049	0.016	0.759	0.7849
	rs148288647	G	A	0.1991	0.0421	2.21702e-06	0.0338675	22.3655	0.0495	0.0355	0.163	0.0363
	rs16914345	G	T	0.2773	0.0552	5.15395e-07	0.0245635	25.2361	0.0792	0.0599	0.186	0.0137
	rs181239809	G	A	0.2692	0.0516	1.81798e-07	0.04602	27.2177	-0.0275	0.0747	0.713	0.0126
	rs184024040	A	C	0.2768	0.0582	1.952e-06	0.0167263	22.6197	0.0464	0.0468	0.321	0.0235
	rs201393777	T	A	0.2061	0.0411	5.424e-07	0.0929372	25.1462	-0.0799	0.0313	0.0107	0.0862
	rs2051706	G	A	0.0989	0.018	4.28499e-08	0.80628	30.1889	0.0313	0.0159	0.049	0.7582
	rs2065947	A	G	0.1093	0.0239	4.85803e-06	0.801251	20.9144	-0.0136	0.0209	0.515	0.8838
	rs2074177	G	A	-0.0931	0.0171	5.18597e-08	0.32393	29.642	0.0117	0.0165	0.478	0.2451
	rs2183749	C	A	-0.0896	0.015	2.55499e-09	0.577055	35.6807	0.0259	0.013	0.0463	0.5931
	rs2637678	C	T	-0.0863	0.015	8.53493e-09	0.411976	33.1008	-0.0071	0.0135	0.599	0.4035
	rs28613758	T	C	-0.109	0.0148	2.13501e-13	0.522304	54.2412	-0.0031	0.0132	0.814	0.4714
	rs3135846	G	C	-0.086	0.0174	8.019e-07	0.267744	24.4286	0.0042	0.0161	0.794	0.2736
	rs34153626	T	G	0.0962	0.02	1.523e-06	0.12331	23.1361	0.0261	0.0177	0.14	0.1715
	rs34708946	A	G	0.137	0.0272	4.61095e-07	0.117407	25.369	0.0536	0.0285	0.06	0.0763
	rs4478839	T	C	0.0765	0.0154	6.96306e-07	0.543334	24.6764	-0.0126	0.0133	0.343	0.6259
	rs527212	C	T	0.0964	0.0198	1.14401e-06	0.179412	23.7041	-0.0121	0.0183	0.508	0.1653
	rs58572982	A	G	0.1515	0.03	4.23204e-07	0.0581138	25.5025	0.0102	0.0276	0.712	0.063
	rs6330	A	G	-0.0737	0.015	9.09892e-07	0.386191	24.1408	-0.0016	0.013	0.902	0.454
	rs67807996	A	G	-0.0835	0.0162	2.40497e-07	0.319917	26.567	-0.0006	0.0146	0.967	0.3874
	rs6849370	A	T	0.0829	0.0181	4.54297e-06	0.775866	20.9774	-0.0249	0.0164	0.129	0.6855
	rs6945340	C	T	0.0938	0.0196	1.66399e-06	0.212485	22.9031	-0.0022	0.0168	0.896	0.2091
	rs7298820	T	A	-0.1116	0.0182	9.32309e-10	0.169706	37.5998	0.0234	0.0156	0.134	0.225
	rs7303688	G	A	0.0754	0.0158	1.882e-06	0.573368	22.7734	0.0117	0.0131	0.372	0.578
	rs75447267	C	T	0.4712	0.1011	3.15297e-06	0.00683328	21.7224	-0.0623	0.0897	0.487	0.0075
	rs76096668	A	G	-0.1339	0.0279	1.58899e-06	0.0814818	23.0331	-0.0238	0.0261	0.362	0.0866
	rs7759875	A	C	-0.0805	0.0173	3.25499e-06	0.713624	21.6521	0.0068	0.015	0.65	0.7243
	rs7808567	T	C	0.1198	0.0213	1.87802e-08	0.0986453	31.634	-0.0288	0.0204	0.158	0.1261
	rs7863838	C	T	0.0756	0.0151	5.44402e-07	0.407031	25.0663	0.015	0.0131	0.252	0.4142
	rs8029919	G	A	-0.0739	0.0153	1.409e-06	0.451133	23.3295	-0.026	0.0139	0.0614	0.3917
	rs8088160	T	A	0.0936	0.0187	5.52306e-07	0.297689	25.0535	0.0106	0.0186	0.569	0.2121
	rs818381	C	T	-0.0843	0.0176	1.70801e-06	0.230167	22.9419	-0.0113	0.0154	0.463	0.2317
	rs869592	G	C	0.0853	0.0179	1.92699e-06	0.252575	22.7087	-0.0071	0.0153	0.643	0.2601
	rs9358913	G	A	-0.0759	0.0163	3.40298e-06	0.45636	21.6824	-0.0152	0.0144	0.291	0.2793
	rs9594751	T	C	-0.0919	0.0178	2.398e-07	0.241148	26.6558	0.0077	0.0149	0.605	0.2503
	rs9675105	T	C	0.0705	0.0153	4.11898e-06	0.367738	21.2322	0.0296	0.0134	0.0272	0.5124
	rs9868843	A	G	-0.0696	0.0151	3.74697e-06	0.519402	21.2454	0.0062	0.0136	0.648	0.5844
	rs9911758	G	A	-0.0825	0.0153	6.61196e-08	0.572839	29.0754	-0.015	0.0134	0.263	0.4528
Abbreviation: SCS, spinal canal stenosis; CIPs, circulating inflammatory proteins; SNP, single nucleotide polymorphism; EA, Effect allele; OA, other allele; beta, estimate coefficient; se, standard error of coefficient estimate; eaf, effect allele frequency.

## Sheet: Table S17
Table S17. Detailed information on the instrumental variables for spondylolisthesis/spondylolysis and CIPs in the reverse MR analysis
Outcome	SNP	EA	OA	Exposure (spondylolisthesis/spondylolysis)				F-statistic	Outcome
				beta	se	P	eaf		beta	se	P	eaf
STAM binding protein	rs12196499	T	C	-0.2163	0.0447	1.295e-06	0.882	23.4152	-0.0053	0.0145	0.715	0.7803
	rs224902	T	C	-0.1398	0.0287	1.12899e-06	0.5836	23.7274	0.0015	0.0117	0.898	0.5708
	rs2384134	T	C	0.1382	0.0285	1.25901e-06	0.4606	23.514	-0.0027	0.012	0.822	0.4253
	rs257108	A	G	-0.1325	0.029	4.95701e-06	0.4154	20.8754	0.0079	0.0121	0.514	0.3816
	rs35277459	T	C	0.1426	0.0304	2.65302e-06	0.3283	22.0035	0.0284	0.0125	0.0231	0.3603
	rs4779536	G	A	0.149	0.0314	2.02102e-06	0.2868	22.5171	-0.0028	0.0125	0.823	0.3072
	rs4839024	A	C	0.1435	0.0308	3.271e-06	0.312	21.7071	-0.0316	0.0124	0.0108	0.3495
	rs78930536	C	A	0.5203	0.1133	4.38995e-06	0.0179	21.0886	0.0821	0.0346	0.0177	0.0329
	rs9436606	C	T	0.1416	0.0289	9.80393e-07	0.4095	24.0066	0.0006	0.0123	0.961	0.3597
	rs9633766	T	C	-0.1541	0.0285	6.38293e-08	0.5404	29.2358	-0.0099	0.0114	0.385	0.5071
T-cell surface glycoprotein CD6 isoform	rs12196499	T	C	-0.2163	0.0447	1.295e-06	0.882	23.4152	-0.0011	0.0145	0.94	0.7799
	rs224902	T	C	-0.1398	0.0287	1.12899e-06	0.5836	23.7274	-0.0057	0.0118	0.629	0.5708
	rs2384134	T	C	0.1382	0.0285	1.25901e-06	0.4606	23.514	0.0217	0.012	0.0706	0.425
	rs257108	A	G	-0.1325	0.029	4.95701e-06	0.4154	20.8754	0.0282	0.0122	0.0208	0.3814
	rs35277459	T	C	0.1426	0.0304	2.65302e-06	0.3283	22.0035	0.0086	0.0126	0.495	0.3598
	rs4779536	G	A	0.149	0.0314	2.02102e-06	0.2868	22.5171	-0.0078	0.0125	0.533	0.3074
	rs4839024	A	C	0.1435	0.0308	3.271e-06	0.312	21.7071	-0.0283	0.0124	0.0225	0.3492
	rs78930536	C	A	0.5203	0.1133	4.38995e-06	0.0179	21.0886	0.0544	0.0349	0.119	0.0328
	rs9436606	C	T	0.1416	0.0289	9.80393e-07	0.4095	24.0066	0.0194	0.0123	0.115	0.3584
	rs9633766	T	C	-0.1541	0.0285	6.38293e-08	0.5404	29.2358	-0.0023	0.0115	0.841	0.5061
Monocyte chemoattractant protein 2	rs12196499	T	C	-0.2163	0.0447	1.295e-06	0.882	23.4152	0.0012	0.0146	0.934	0.7801
	rs224902	T	C	-0.1398	0.0287	1.12899e-06	0.5836	23.7274	0.0067	0.0119	0.573	0.5705
	rs2384134	T	C	0.1382	0.0285	1.25901e-06	0.4606	23.514	0.0022	0.0121	0.856	0.4251
	rs257108	A	G	-0.1325	0.029	4.95701e-06	0.4154	20.8754	0.0069	0.0123	0.575	0.3813
	rs35277459	T	C	0.1426	0.0304	2.65302e-06	0.3283	22.0035	0.0122	0.0127	0.337	0.3601
	rs4779536	G	A	0.149	0.0314	2.02102e-06	0.2868	22.5171	0.0158	0.0127	0.213	0.3074
	rs4839024	A	C	0.1435	0.0308	3.271e-06	0.312	21.7071	-0.0156	0.0124	0.208	0.3493
	rs78930536	C	A	0.5203	0.1133	4.38995e-06	0.0179	21.0886	0.0117	0.0353	0.74	0.0329
	rs9436606	C	T	0.1416	0.0289	9.80393e-07	0.4095	24.0066	0.0068	0.0123	0.58	0.3588
	rs9633766	T	C	-0.1541	0.0285	6.38293e-08	0.5404	29.2358	-0.0097	0.0116	0.403	0.5067
Latency-associated peptide transforming growth factor beta 1	rs12196499	T	C	-0.2163	0.0447	1.295e-06	0.882	23.4152	0.0072	0.0145	0.62	0.7805
	rs224902	T	C	-0.1398	0.0287	1.12899e-06	0.5836	23.7274	-0.0097	0.0117	0.407	0.571
	rs2384134	T	C	0.1382	0.0285	1.25901e-06	0.4606	23.514	0.0009	0.012	0.94	0.4254
	rs257108	A	G	-0.1325	0.029	4.95701e-06	0.4154	20.8754	-0.0083	0.0121	0.493	0.3816
	rs35277459	T	C	0.1426	0.0304	2.65302e-06	0.3283	22.0035	0.0172	0.0125	0.169	0.3606
	rs4779536	G	A	0.149	0.0314	2.02102e-06	0.2868	22.5171	0.0041	0.0125	0.743	0.307
	rs4839024	A	C	0.1435	0.0308	3.271e-06	0.312	21.7071	-0.012	0.0124	0.333	0.3496
	rs78930536	C	A	0.5203	0.1133	4.38995e-06	0.0179	21.0886	0.0452	0.0346	0.191	0.0329
	rs9436606	C	T	0.1416	0.0289	9.80393e-07	0.4095	24.0066	0.0213	0.0123	0.0833	0.3603
	rs9633766	T	C	-0.1541	0.0285	6.38293e-08	0.5404	29.2358	-0.0073	0.0114	0.522	0.5074
Abbreviation: CIPs, circulating inflammatory proteins; SNP, single nucleotide polymorphism; EA, Effect allele; OA, other allele; beta, estimate coefficient; se, standard error of coefficient estimate; eaf, effect allele frequency.
