# Supplementary material for: Effects of circulating inflammatory proteins on spinal degenerative diseases: Evidence from genetic correlations and Mendelian randomization study
Source: JOR Spine. 2024 Jun 17;7(2):e1346. doi: 10.1002/jsp2.1346 (PMC11183170; doi:10.1002/jsp2.1346)
Supplement: Supplementary file 1 — Data S1. Supporting information. [file JSP2-7-e1346-s001.zip › Supplementary table 2-5.xlsx]

## Sheet: Table S2
Table S2. Analysis results of CIPs and CS in the forward MR
Exposure	SNP	Mendelian randomization				P-adjust	Heterogeneity
		Methods	OR	95% confidence interval	P-value		Q-statistic	Q P-value
Beta-nerve growth factor	8	Inverse variance weighted	1.00264	1.0026-1.0047	0.0122821	0.0983	7.53288	0.375577
		Weighted median	1.00212	0.9993-1.0049	0.139046
		MR Egger	1.00352	0.9862-1.0211	0.705763		7.52034	0.275391
		Simple mode	1.00123	0.9963-1.0062	0.642892
		Weighted mode	1.00062	0.9952-1.0060	0.829186
		Pleiotropy (MR-egger intercept p-value)			0.923586
		MR-PRESSO global test p-value			0.316
C-X-C motif chemokine 6	6	Inverse variance weighted	1.00122	1.0004-1.0021	0.0040912	0.0327	4.37996	0.496103
		Weighted median	1.00144	1.0006-1.0023	0.00134678
		MR Egger	1.00179	1.0005-1.0031	0.0504161		3.02462	0.553713
		Simple mode	1.00108	0.9986-1.0036	0.432182
		Weighted mode	1.00145	1.0005-1.0024	0.0263735
		Pleiotropy (MR-egger intercept p-value)			0.30905
		MR-PRESSO global test p-value			0.491
Interleukin-6	4	Inverse variance weighted	1.00205	1.0003-1.0038	0.0243774	0.195	2.63551	0.451299
		Weighted median	1.00215	1.0003-1.0040	0.0241721
		MR Egger	1.00312	0.9989-1.0073	0.282855		2.28003	0.319814
		Simple mode	0.999844	0.9962-1.0035	0.939195
		Weighted mode	1.00241	1.0005-1.0043	0.090036
		Pleiotropy (MR-egger intercept p-value)			0.63274
		MR-PRESSO global test p-value			0.553
Abbreviation: CIPs, circulating inflammatory proteins; CS, cervical spondylosis; SNP, single nucleotide polymorphism; OR, odds ratio; 95% CI, 95% confidence interval.

## Sheet: Table S3
Table S3. Analysis results of CIPs and PD/SD in the forward MR
Exposure	SNP	Mendelian randomization				P-adjust	Heterogeneity
		Methods	OR	95% confidence interval	P-value		Q-statistic	Q P-value
Fibroblast growth factor 19	13	Inverse variance weighted	1.00355	1.0016-1.0055	0.000449765	0.0036	12.8604	0.379271
		Weighted median	1.00377	1.0011-1.0064	0.00565737
		MR Egger	1.00341	0.9974-1.0095	0.289784		12.8578	0.302718
		Simple mode	1.00249	0.9977-1.0073	0.327903
		Weighted mode	1.00325	1.0002-1.0063	0.055633
		Pleiotropy (MR-egger intercept p-value)			0.963754
		MR-PRESSO global test p-value			0.444
Sulfotransferase 1A1	16	Inverse variance weighted	1.00245	1.0006-1.0043	0.00887338	0.071	22.303	0.100101
		Weighted median	1.00297	1.0010-1.0050	0.00337351
		MR Egger	1.00331	0.9986-1.0080	0.189822		22.0631	0.0773262
		Simple mode	1.00143	0.9977-1.0052	0.468726
		Weighted mode	1.00282	1.0009-1.0048	0.0124641
		Pleiotropy (MR-egger intercept p-value)			0.70229
		MR-PRESSO global test p-value			0.138
TNF-beta	11	Inverse variance weighted	1.00199	1.0009-1.0031	0.000472359	0.0038	10.5627	0.392584
		Weighted median	1.00149	1.0003-1.0027	0.0181844
		MR Egger	1.00073	0.9991-1.0023	0.397264		6.31645	0.707876
		Simple mode	1.00422	1.0013-1.0071	0.017006
		Weighted mode	1.00158	1.0003-1.0028	0.0308446
		Pleiotropy (MR-egger intercept p-value)			0.0694071
		MR-PRESSO global test p-value			0.427
Urokinase-type plasminogen activator	17	Inverse variance weighted	0.997659	0.9959-0.9994	0.00959352	0.0767	14.7601	0.542274
		Weighted median	0.998067	0.9956-1.0006	0.131946
		MR Egger	0.995956	0.9890-1.0030	0.276478		14.5179	0.486671
		Simple mode	0.997463	0.9929-1.0021	0.295571
		Weighted mode	0.997993	0.9930-1.0030	0.441259
		Pleiotropy (MR-egger intercept p-value)			0.629708
		MR-PRESSO global test p-value			0.554
Abbreviation: CIPs, circulating inflammatory proteins; PD/SD, prolapsed disc/slipped disc; SNP, single nucleotide polymorphism; OR, odds ratio; 95% CI, 95% confidence interval.

## Sheet: Table S4
Table S4. Analysis results of CIPs and SCS in the forward MR
Exposure	SNP	Mendelian randomization				P-adjust	Heterogeneity
		Methods	OR	95% confidence interval	P-value		Q-statistic	Q P-value
Fibroblast growth factor 19	22	Inverse variance weighted	1.10125	1.0019-1.2105	0.0456804	0.0914	23.0167	0.343087
		Weighted median	1.0705	0.9415-1.2172	0.298556
		MR Egger	1.09782	0.8674-1.3894	0.446509		23.0158	0.28802
		Simple mode	0.982324	0.7898-1.2218	0.874224
		Weighted mode	1.05851	0.9167-1.2222	0.447046
		Pleiotropy (MR-egger intercept p-value)			0.977566
		MR-PRESSO global test p-value			0.393
Tumor necrosis factor	18	Inverse variance weighted	1.13189	1.0115-1.2666	0.0308319	0.0617	13.6475	0.691877
		Weighted median	1.1565	0.9938-1.3458	0.0601447
		MR Egger	1.05548	0.8200-1.3586	0.680591		13.2802	0.652172
		Simple mode	1.13584	0.8527-1.5130	0.396087
		Weighted mode	1.12896	0.8621-1.4783	0.3902
		Pleiotropy (MR-egger intercept p-value)			0.552966
		MR-PRESSO global test p-value			0.712
Abbreviation: CIPs, circulating inflammatory proteins; SCS, spinal canal stenosis; SNP, single nucleotide polymorphism; OR, odds ratio; 95% CI, 95% confidence interval.

## Sheet: Table S5
Table S5. Analysis results of CIPs and spondylolisthesis/spondylolysis in the forward MR
Exposure	SNP	Mendelian randomization				P-adjust	Heterogeneity
		Methods	OR	95% confidence interval	P-value		Q-statistic	Q P-value
STAM binding protein	11	Inverse variance weighted	1.47335	1.0790-2.0119	0.0147599	0.0886	10.0007	0.440433
		Weighted median	1.47197	0.9670-2.2407	0.0713388
		MR Egger	1.14433	0.4748-2.7579	0.770689		9.60978	0.382989
		Simple mode	1.29295	0.6704-2.4935	0.460941
		Weighted mode	1.39656	0.7691-2.5359	0.298159
		Pleiotropy (MR-egger intercept p-value)			0.560084
		MR-PRESSO global test p-value			0.523
T-cell surface glycoprotein CD6 isoform	16	Inverse variance weighted	1.16368	1.0382-1.3043	0.00919008	0.0551	6.35841	0.973078
		Weighted median	1.18289	1.0413-1.3437	0.00980968
		MR Egger	1.17849	1.0008-1.3877	0.0689317		6.31352	0.95796
		Simple mode	1.17032	0.8602-1.5923	0.332585
		Weighted mode	1.18955	1.0472-1.3512	0.0174773
		Pleiotropy (MR-egger intercept p-value)			0.835259
		MR-PRESSO global test p-value			0.97
Monocyte chemoattractant protein 2	29	Inverse variance weighted	0.908256	0.8351-0.9878	0.0247435	0.1485	31.3772	0.30059
		Weighted median	0.90323	0.8092-1.0082	0.0695663
		MR Egger	0.927127	0.8312-1.0341	0.185553		30.98	0.271961
		Simple mode	0.934387	0.7576-1.1524	0.531114
		Weighted mode	0.908569	0.8194-1.0074	0.0794448
		Pleiotropy (MR-egger intercept p-value)			0.561196
		MR-PRESSO global test p-value			0.404
Latency-associated peptide transforming growth factor beta 1	19	Inverse variance weighted	0.785984	0.6551-0.9431	0.00957793	0.0575	7.97119	0.979062
		Weighted median	0.82766	0.6414-1.0680	0.145819
		MR Egger	0.882175	0.6453-1.2060	0.44273		7.17794	0.981125
		Simple mode	0.799253	0.5434-1.1757	0.270022
		Weighted mode	0.822864	0.6284-1.0775	0.173424
		Pleiotropy (MR-egger intercept p-value)			0.385552
		MR-PRESSO global test p-value			0.98
Abbreviation: CIPs, circulating inflammatory proteins; SNP, single nucleotide polymorphism; OR, odds ratio; 95% CI, 95% confidence interval.
