# Supplementary material for: Effects of circulating inflammatory proteins on spinal degenerative diseases: Evidence from genetic correlations and Mendelian randomization study
Source: JOR Spine. 2024 Jun 17;7(2):e1346. doi: 10.1002/jsp2.1346 (PMC11183170; doi:10.1002/jsp2.1346)
Supplement: Supplementary file 1 — Data S1. Supporting information. [file JSP2-7-e1346-s001.zip › Supplementary table 6-9.xlsx]

## Sheet: Table S6
Table S6. Detailed information on the instrumental variables for CIPs and CS in the forward MR analysis
Exposure	SNP	EA	OA	Exposure				F-statistic	Outcome (CS)
				beta	se	P	eaf		beta	se	P	eaf
Beta-nerve growth factor	rs12259196	A	G	-0.075	0.0148	4.03e-07	0.1928	25.6802	-0.000246696	0.000217523	0.26	0.203013
	rs1878359	A	G	0.0626	0.0126	6.76e-07	0.719	24.6835	8.89924e-05	0.000199681	0.66	0.733587
	rs3128517	T	C	-0.0775	0.0118	5.11e-11	0.4965	43.136	-0.000525206	0.000176746	0.00299999	0.497151
	rs34559191	T	C	0.0607	0.0124	9.82e-07	0.3088	23.9626	0.00026191	0.000191159	0.17	0.304445
	rs62494116	T	C	0.0578	0.0117	7.81e-07	0.6636	24.4053	3.53113e-05	0.000186265	0.85	0.668
	rs6328	A	C	-0.0797	0.0122	6.46e-11	0.3498	42.6773	9.42508e-05	0.000185345	0.61	0.333265
	rs72673086	A	G	0.0584	0.0126	3.57e-06	0.3152	21.4825	0.000258091	0.000194543	0.18	0.280901
	rs9479501	T	G	0.0629	0.0137	4.41e-06	0.2135	21.0795	3.79111e-05	0.000207859	0.86	0.231168
C-X-C motif chemokine 6	rs10021230	A	T	0.1179	0.0138	1.3e-17	0.2293	72.991	-0.000114111	0.000214037	0.59	0.21271
	rs10031141	A	G	-0.392	0.0119	1e-200	0.594	1085.12	-0.000574243	0.000182011	0.0016	0.595187
	rs12075	A	G	0.0816	0.0115	1.29e-12	0.5554	50.3483	0.000203397	0.000176845	0.25	0.579673
	rs3184504	T	C	0.0679	0.0131	2.18e-07	0.4766	26.8656	-0.000168567	0.000174629	0.33	0.482722
	rs34080302	T	G	0.0605	0.0131	3.87e-06	0.715	21.3289	7.08738e-05	0.00019803	0.719999	0.732696
	rs9371716	T	C	-0.0919	0.0193	1.92e-06	0.1328	22.6734	1.13425e-05	0.000256478	0.96	0.13758
Interleukin-6	rs10234370	T	C	0.0582	0.0127	4.59e-06	0.6371	21.0009	0.000259416	0.000183949	0.16	0.635178
	rs1346147	A	G	-0.0659	0.0135	1.05e-06	0.7459	23.8289	1.79582e-05	0.000202651	0.93	0.750443
	rs2228145	A	C	-0.1684	0.0119	1.83e-45	0.6128	200.258	-0.000413364	0.000177159	0.02	0.590715
	rs248536	T	G	-0.0671	0.0143	2.7e-06	0.2276	22.0178	0.000109309	0.000213495	0.61	0.215633
Abbreviation: CIPs, circulating inflammatory proteins; CS, cervical spondylosis; SNP, single nucleotide polymorphism; EA, Effect allele; OA, other allele; beta, estimate coefficient; se, standard error of coefficient estimate; eaf, effect allele frequency.

## Sheet: Table S7
Table S7. Detailed information on the instrumental variables for CIPs and PD/SD in the forward MR analysis
Exposure	SNP	EA	OA	Exposure				F-statistic	Outcome (PD/SD)
				beta	se	P	eaf		beta	se	P	eaf
Fibroblast growth factor 19	rs10777251	A	G	-0.0767	0.0166	3.83e-06	0.1923	21.3489	-0.000760252	0.000318526	0.017	0.22657
	rs112126444	A	G	-0.0927	0.0199	3.19e-06	0.1012	21.6997	-0.000173133	0.000443663	0.7	0.101069
	rs11244038	C	G	0.1199	0.0247	1.21e-06	0.0898	23.5638	0.00110286	0.00060063	0.0659994	0.052636
	rs12520287	T	C	-0.1014	0.0221	4.47e-06	0.9175	21.0519	-0.000614502	0.000500531	0.22	0.922208
	rs13103023	A	G	0.0837	0.0124	1.48e-11	0.3415	45.5625	-5.54617e-05	0.000284499	0.85	0.324714
	rs1671812	T	C	0.0621	0.0132	2.54e-06	0.6316	22.1327	-8.41943e-05	0.000275612	0.760001	0.619972
	rs2306969	A	G	0.0674	0.0141	1.75e-06	0.2338	22.8498	0.000866598	0.000335561	0.00980009	0.227902
	rs2906655	T	C	-0.0623	0.0135	3.93e-06	0.2503	21.2965	-0.00040442	0.000312982	0.2	0.241625
	rs516246	T	C	-0.1661	0.0118	5.31e-45	0.445	198.141	-0.000638073	0.000266427	0.017	0.507853
	rs7005978	A	G	-0.1055	0.0123	9.72e-18	0.3458	73.569	2.888e-05	0.000282554	0.92	0.336607
	rs76708593	T	C	0.1024	0.0222	3.98e-06	0.9158	21.2762	0.000380222	0.000498984	0.450001	0.921165
	rs79110990	A	G	0.073	0.0156	2.88e-06	0.1762	21.8976	0.000242409	0.000365634	0.51	0.159811
	rs834971	A	G	-0.0614	0.0128	1.61e-06	0.3002	23.01	-8.94082e-05	0.000294993	0.760001	0.289636
Sulfotransferase 1A1	rs10842189	T	C	-0.08	0.0173	3.76e-06	0.8156	21.3839	-0.00088822	0.000357525	0.0129999	0.828599
	rs11074902	A	G	0.0695	0.0139	5.73e-07	0.561	25	-9.62077e-06	0.000271379	0.97	0.550809
	rs149278	T	C	-0.1882	0.0135	3.58e-44	0.5314	194.344	-0.000562152	0.000268756	0.0359998	0.545335
	rs1698742	T	C	-0.0984	0.0206	1.78e-06	0.8775	22.8169	4.93211e-05	0.000447942	0.91	0.893533
	rs2213907	A	G	-0.1504	0.0318	2.25e-06	0.95	22.3687	-0.000198435	0.00063947	0.760001	0.951894
	rs232928	T	C	0.0622	0.0136	4.8e-06	0.4128	20.9172	0.000275693	0.000272232	0.31	0.41524
	rs2691531	T	C	-0.0645	0.0135	1.77e-06	0.5986	22.8272	0.000132476	0.000273796	0.630001	0.610747
	rs2712255	A	G	0.0702	0.0147	1.79e-06	0.466	22.8055	0.000896584	0.000269648	0.000879995	0.45871
	rs2731674	T	G	-0.083	0.0152	4.75e-08	0.2653	29.8173	-0.000468292	0.000306881	0.13	0.254692
	rs55793562	A	G	0.0924	0.0199	3.43e-06	0.8711	21.5595	-0.000272139	0.000397345	0.49	0.868197
	rs66530140	T	C	-0.1678	0.0136	5.64e-35	0.4926	152.232	-0.000497393	0.0002669	0.0619998	0.487076
	rs703595	T	C	-0.0715	0.0147	1.15e-06	0.2856	23.658	0.000333962	0.000303068	0.27	0.262335
	rs710446	T	C	-0.0712	0.0135	1.33e-07	0.599	27.8159	0.000297275	0.000271419	0.27	0.592418
	rs72656644	C	G	0.1077	0.0224	1.52e-06	0.8871	23.1172	-8.53688e-05	0.000460118	0.85	0.905339
	rs76833948	A	T	0.134	0.0285	2.58e-06	0.0644	22.1065	0.000205626	0.000568932	0.719999	0.05881
	rs77919742	T	C	-0.1433	0.0287	5.94e-07	0.9287	24.9304	-0.000468186	0.000574781	0.42	0.9363
TNF-beta	rs112317147	T	C	-0.1441	0.0309	3.11e-06	0.0534	21.7476	-0.000560742	0.000598308	0.35	0.052389
	rs12883833	A	G	-0.1252	0.0259	1.34e-06	0.0934	23.3673	-0.000794486	0.000487851	0.1	0.081578
	rs147423408	A	G	0.1732	0.035	7.48e-07	0.0415	24.4884	-0.000592308	0.000647128	0.36	0.045735
	rs16852556	T	C	0.1514	0.0317	1.79e-06	0.0511	22.8104	0.000363481	0.000579245	0.53	0.053723
	rs2364485	A	C	0.1759	0.0189	1.32e-20	0.1645	86.618	0.000674948	0.000366403	0.0649995	0.169214
	rs2523882	T	C	-0.1991	0.0144	1.77e-43	0.2883	191.169	-0.000248086	0.000305656	0.42	0.255421
	rs28700215	T	C	-0.0626	0.0136	4.17e-06	0.5824	21.1871	-0.000359987	0.000271216	0.18	0.573072
	rs2904602	A	G	-0.625	0.0196	1e-200	0.1165	1016.83	-0.000902963	0.000428826	0.0350002	0.108806
	rs55914821	A	G	0.0748	0.0159	2.55e-06	0.7583	22.1314	0.000488615	0.00031871	0.13	0.772069
	rs7583622	A	G	0.0748	0.0161	3.38e-06	0.2098	21.585	0.000328439	0.000330388	0.32	0.207185
	rs9267798	C	G	-0.1199	0.0238	4.71e-07	0.0834	25.3796	-0.00110977	0.000490267	0.0239999	0.080781
Urokinase-type plasminogen activator	rs1074669	A	G	-0.0548	0.0119	4.12e-06	0.5246	21.2064	0.000520036	0.000267673	0.0519996	0.50599
	rs10840566	A	G	0.0784	0.0154	3.56e-07	0.1671	25.9174	0.000165349	0.00036072	0.649999	0.1667
	rs10992204	A	G	0.1061	0.0217	1.01e-06	0.1034	23.9062	-0.000271653	0.000453272	0.55	0.102012
	rs11220462	A	G	-0.1024	0.0161	2.01e-10	0.1509	40.4528	0.000715744	0.000393008	0.0690001	0.132683
	rs13299342	A	G	0.1	0.017	4.04e-09	0.1744	34.6021	0.000368622	0.000394716	0.35	0.131316
	rs154972	A	G	-0.0625	0.012	1.91e-07	0.6344	27.1267	-8.72415e-05	0.000279263	0.75	0.615803
	rs2227575	A	C	-0.0946	0.0115	1.93e-16	0.5624	67.6685	0.000177967	0.000270696	0.51	0.579166
	rs333947	A	G	-0.0785	0.0166	2.26e-06	0.1578	22.3626	0.000165286	0.000373565	0.66	0.149903
	rs4760	A	G	0.1408	0.0165	1.42e-17	0.8426	72.8178	-0.000951269	0.000368373	0.00980009	0.84484
	rs4800787	T	C	-0.094	0.0125	5.48e-14	0.3008	56.5504	9.93545e-05	0.000290958	0.73	0.300951
	rs59772299	T	G	0.0627	0.0133	2.43e-06	0.7552	22.2245	0.000144645	0.000318101	0.649999	0.771331
	rs597808	A	G	0.0662	0.0134	7.8e-07	0.478	24.4065	-0.000350333	0.000267555	0.19	0.483996
	rs62286554	T	C	-0.091	0.019	1.67e-06	0.8498	22.9391	0.000286839	0.00038255	0.450001	0.856937
	rs6805474	A	G	0.0952	0.0176	6.33e-08	0.1456	29.2583	-0.000467765	0.000367343	0.2	0.160856
	rs704	A	G	0.0567	0.0115	8.2e-07	0.4758	24.3092	-0.000207364	0.000266978	0.44	0.475574
	rs7406661	T	C	-0.1107	0.0156	1.28e-12	0.7855	50.3554	0.000157193	0.000336501	0.64	0.795088
	rs7564243	A	G	-0.0852	0.0114	7.8e-14	0.5375	55.856	-0.00018889	0.000267374	0.48	0.534132
Abbreviation: CIPs, circulating inflammatory proteins; PD/SD, prolapsed disc/slipped disc; SNP, single nucleotide polymorphism; EA, Effect allele; OA, other allele; beta, estimate coefficient; se, standard error of coefficient estimate; eaf, effect allele frequency.

## Sheet: Table S8
Table S8. Detailed information on the instrumental variables for CIPs and SCS in the forward MR analysis
Exposure	SNP	EA	OA	Exposure				F-statistic	Outcome (SCS)
				beta	se	P	eaf		beta	se	P	eaf
Fibroblast growth factor 19	rs10777251	A	G	-0.0767	0.0166	3.83e-06	0.1923	21.3489	0.0005	0.0185	0.9762	0.237092
	rs112126444	A	G	-0.0927	0.0199	3.19e-06	0.1012	21.6997	0.0256	0.0262	0.3291	0.0983281
	rs11244038	C	G	0.1199	0.0247	1.21e-06	0.0898	23.5638	0.0039	0.0239	0.8691	0.142981
	rs117398067	T	C	0.2583	0.0564	4.65e-06	0.0178	20.9745	0.0908	0.0576	0.1148	0.0119685
	rs12110436	T	C	-0.136	0.0297	4.67e-06	0.0418	20.9684	0.0054	0.038	0.8864	0.0423116
	rs12407505	A	G	-0.1614	0.0352	4.53e-06	0.9664	21.0243	0.0167	0.044	0.705	0.937205
	rs12520287	T	C	-0.1014	0.0221	4.47e-06	0.9175	21.0519	-0.0131	0.0251	0.6017	0.906334
	rs13103023	A	G	0.0837	0.0124	1.48e-11	0.3415	45.5625	-0.0063	0.0155	0.682299	0.34959
	rs142067135	A	G	-0.2295	0.0492	3.09e-06	0.0198	21.7588	0.0276	0.0675	0.682801	0.0180447
	rs145274424	T	C	0.1992	0.0421	2.23e-06	0.9777	22.388	0.137	0.0593	0.0207802	0.981121
	rs1671812	T	C	0.0621	0.0132	2.54e-06	0.6316	22.1327	-0.0186	0.0165	0.2581	0.627226
	rs17326790	T	C	0.2161	0.0471	4.47e-06	0.0209	21.0508	0.0957	0.0545	0.0790406	0.0184742
	rs191522330	T	C	0.2325	0.0488	1.89e-06	0.9812	22.699	0.0107	0.047	0.8191	0.975561
	rs2306969	A	G	0.0674	0.0141	1.75e-06	0.2338	22.8498	0.0158	0.0189	0.4049	0.168254
	rs2906655	T	C	-0.0623	0.0135	3.93e-06	0.2503	21.2965	-0.0488	0.0178	0.00602199	0.302519
	rs35836706	A	G	0.2151	0.0456	2.39e-06	0.0203	22.2511	-0.0174	0.0513	0.7347	0.0220751
	rs516246	T	C	-0.1661	0.0118	5.31e-45	0.445	198.141	-0.0188	0.0156	0.2266	0.478414
	rs574352299	A	G	0.2371	0.0482	8.69e-07	0.9755	24.1974	-0.0387	0.0728	0.5947	0.974671
	rs7005978	A	G	-0.1055	0.0123	9.72e-18	0.3458	73.569	-0.0069	0.0156	0.6591	0.300797
	rs76708593	T	C	0.1024	0.0222	3.98e-06	0.9158	21.2762	0.0226	0.0409	0.5805	0.920276
	rs79110990	A	G	0.073	0.0156	2.88e-06	0.1762	21.8976	-0.0008	0.0196	0.9688	0.138842
	rs834971	A	G	-0.0614	0.0128	1.61e-06	0.3002	23.01	-0.0275	0.0163	0.09018	0.338784
Tumor necrosis factor	rs117427219	A	G	-0.3062	0.0629	1.13e-06	0.0173	23.6979	-0.1293	0.0904	0.1525	0.0112608
	rs12328100	A	G	-0.0649	0.013	5.97e-07	0.478	24.9231	-0.0092	0.0151	0.5405	0.387786
	rs12354434	A	G	-0.1207	0.0247	1.03e-06	0.0885	23.8792	-0.0366	0.0278	0.1871	0.0871519
	rs1266163	A	T	0.1372	0.0288	1.9e-06	0.0615	22.6946	0.016	0.0382	0.675	0.050228
	rs12975019	C	G	-0.1127	0.0226	6.14e-07	0.8939	24.8674	-0.0196	0.0231	0.3976	0.848979
	rs1377015	A	G	-0.0653	0.0142	4.25e-06	0.2861	21.147	0.0019	0.017	0.9108	0.286362
	rs138684734	A	G	0.2512	0.0533	2.44e-06	0.9796	22.2119	0.0962	0.0745	0.1965	0.984593
	rs141295666	T	C	0.3405	0.066	2.48e-07	0.0132	26.6162	0.0561	0.0811	0.4895	0.0109129
	rs148560093	A	G	-0.298	0.0646	3.97e-06	0.9824	21.2798	0.1062	0.0835	0.2035	0.987911
	rs333835	A	T	0.1289	0.0254	3.88e-07	0.9163	25.7536	0.0474	0.0292	0.1047	0.926583
	rs4835254	T	C	-0.1517	0.031	9.9e-07	0.9506	23.9468	0.0224	0.0351	0.5232	0.948998
	rs537908127	T	C	0.246	0.0472	1.87e-07	0.0296	27.1635	-0.0185	0.0581	0.7504	0.0249039
	rs6138961	C	G	0.51	0.1077	2.19e-06	0.0088	22.4238	-0.0458	0.1682	0.785199	0.00507867
	rs7621032	T	C	0.0674	0.0135	5.96e-07	0.4514	24.926	0.0215	0.0156	0.1666	0.327392
	rs7806921	T	C	-0.0606	0.0131	3.73e-06	0.5366	21.3995	-0.0092	0.0151	0.5449	0.604437
	rs867063	T	C	0.1175	0.0255	4.07e-06	0.078	21.2322	0.0009	0.0263	0.9737	0.0859981
	rs9614693	T	C	0.0826	0.0177	3.06e-06	0.1679	21.7778	0.0412	0.021	0.0500795	0.122296
	rs9913313	T	C	-0.0836	0.0183	4.92e-06	0.344	20.8694	0.0063	0.0163	0.6999	0.270804
Abbreviation: CIPs, circulating inflammatory proteins; SCS, spinal canal stenosis; SNP, single nucleotide polymorphism; EA, Effect allele; OA, other allele; beta, estimate coefficient; se, standard error of coefficient estimate; eaf, effect allele frequency.

## Sheet: Table S9
Table S9. Detailed information on the instrumental variables for CIPs and spondylolisthesis/spondylolysis in the forward MR analysis
Exposure	SNP	EA	OA	Exposure				F-statistic	Outcome (spondylolisthesis/spondylolysis)
				beta	se	P	eaf		beta	se	P	eaf
STAM binding protein	rs1034059	A	G	0.0695	0.0145	1.64e-06	0.698	22.9738	0.0604	0.0319	0.0580898	0.7035
	rs10426867	A	G	0.2031	0.0437	3.36e-06	0.0246	21.6002	0.2464	0.121	0.0417503	0.0139
	rs111581172	A	G	-0.1722	0.0352	9.98e-07	0.0323	23.9321	-0.2256	0.1264	0.0741703	0.01343
	rs111872246	A	G	0.2195	0.0425	2.41e-07	0.0229	26.6742	0.0472	0.0948	0.6186	0.02221
	rs116198125	T	C	-0.1484	0.0325	4.97e-06	0.9619	20.8498	-0.0562	0.0848	0.5078	0.97066
	rs12152184	A	G	0.0961	0.0208	3.83e-06	0.8851	21.3462	-0.013	0.0447	0.7719	0.886
	rs12531843	C	G	-0.1251	0.0243	2.63e-07	0.9177	26.5034	-0.0748	0.0499	0.1336	0.90789
	rs138897138	A	G	0.1085	0.0218	6.46e-07	0.9138	24.7712	0.0443	0.0516	0.3902	0.91588
	rs2280441	A	G	-0.1571	0.0309	3.69e-07	0.0404	25.8485	0.0344	0.094	0.7142	0.0233
	rs73327656	A	G	0.235	0.0512	4.44e-06	0.0269	21.0667	0.0007	0.159	0.9964	0.008024
	rs75610895	T	C	-0.1908	0.0394	1.28e-06	0.0247	23.4512	0.1699	0.1592	0.2857	0.009515
T-cell surface glycoprotein CD6 isoform	rs11230553	T	C	-0.5066	0.0132	1e-200	0.2477	1472.93	-0.0932	0.0361	0.00990992	0.1943
	rs115830154	A	G	-0.0831	0.0169	8.78e-07	0.8277	24.1785	-0.0329	0.037	0.3748	0.8247
	rs12074680	A	G	-0.1855	0.0392	2.22e-06	0.0301	22.3932	-0.0105	0.099	0.9158	0.0228
	rs12288280	T	G	-0.3548	0.0213	2.68e-62	0.0794	277.465	-0.0356	0.0661	0.5897	0.04987
	rs143374617	T	C	0.1766	0.0329	7.97e-08	0.0397	28.8131	0.0047	0.0734	0.9484	0.03662
	rs35086654	T	C	-0.2416	0.0517	2.97e-06	0.017	21.838	-0.0463	0.282	0.8695	0.002971
	rs35634144	C	G	0.1752	0.0376	3.17e-06	0.9711	21.7116	0.153	0.1535	0.3189	0.990993
	rs414633	C	G	0.0656	0.0134	9.8e-07	0.7298	23.9661	0.0133	0.0323	0.6805	0.7347
	rs4939458	A	G	-0.0647	0.0128	4.31e-07	0.6131	25.5499	-0.0421	0.0293	0.1509	0.6298
	rs597808	A	G	0.116	0.0134	4.86e-18	0.4779	74.9387	-0.018	0.0288	0.5312	0.4148
	rs60988380	T	C	0.0955	0.0193	7.49e-07	0.1058	24.4845	-0.0131	0.0452	0.7722	0.1101
	rs72969761	A	T	-0.1796	0.0376	1.78e-06	0.97	22.8159	0.0218	0.0629	0.729001	0.94566
	rs74886615	A	T	0.0688	0.0129	9.64e-08	0.6149	28.4444	0.0145	0.0298	0.6257	0.6548
	rs8051133	A	G	-0.1079	0.0236	4.83e-06	0.0691	20.9035	-0.0519	0.0702	0.459501	0.04547
	rs841332	A	G	-0.0721	0.0154	2.84e-06	0.8286	21.9194	-0.0194	0.0354	0.5847	0.8047
	rs9691968	A	C	0.0646	0.0134	1.43e-06	0.2505	23.241	-0.0232	0.0346	0.5015	0.2164
Monocyte chemoattractant protein 2	rs112168535	T	C	-0.1553	0.0316	8.9e-07	0.9555	24.1529	0.0889	0.075	0.2358	0.96116
	rs11652256	A	G	-0.9051	0.0354	3.48e-144	0.0323	653.712	0.1302	0.0825	0.1145	0.03042
	rs12075	A	G	-0.0973	0.0116	4.95e-17	0.5553	70.3574	0.0587	0.0284	0.0390301	0.5307
	rs12523126	A	T	0.1121	0.0232	1.35e-06	0.0746	23.3472	-0.0099	0.0569	0.8613	0.06588
	rs138884871	T	C	0.2198	0.0473	3.37e-06	0.0188	21.594	0.1111	0.1171	0.3428	0.01652
	rs144101664	T	C	-0.3694	0.0547	1.45e-11	0.014	45.6057	0.0926	0.1235	0.4536	0.01358
	rs144618566	T	C	0.5171	0.0538	7.15e-22	0.0169	92.3814	-0.1044	0.249	0.6751	0.003606
	rs145516279	A	G	0.2225	0.048	3.56e-06	0.979	21.4871	-0.0291	0.1034	0.778099	0.98222
	rs16969443	T	C	-0.4966	0.0757	5.38e-11	0.9763	43.035	0.0552	0.0649	0.3954	0.95143
	rs181726805	A	G	-0.2479	0.0536	3.75e-06	0.9838	21.3906	0.1187	0.0869	0.1721	0.97287
	rs1821142	T	C	0.4013	0.0478	4.64e-17	0.0184	70.4827	-0.3181	0.151	0.0351998	0.0096
	rs188234686	C	G	-0.3591	0.0509	1.73e-12	0.981	49.7732	-0.0147	0.1005	0.8836	0.9802
	rs34202026	A	T	0.6652	0.0371	6.89e-72	0.9715	321.482	0.1181	0.0836	0.1576	0.96904
	rs35904471	T	C	0.0761	0.0165	3.99e-06	0.2662	21.2717	0.0369	0.0304	0.2257	0.3288
	rs407595	A	C	0.0697	0.0147	2.12e-06	0.2073	22.4818	-0.0044	0.0331	0.8942	0.2401
	rs4722985	T	C	-0.0626	0.0133	2.52e-06	0.709	22.1537	0.0404	0.0349	0.2467	0.787
	rs6685547	A	G	0.1462	0.0289	4.22e-07	0.0505	25.5917	0.022	0.0806	0.7851	0.03124
	rs72825048	A	G	-0.812	0.0268	1e-200	0.0508	918	0.0577	0.0649	0.3741	0.05007
	rs74350159	A	G	0.2798	0.0608	4.19e-06	0.012	21.1782	-0.0486	0.1543	0.7527	0.009307
	rs75573205	C	G	0.1906	0.0408	2.99e-06	0.976	21.8236	0.0118	0.0719	0.8697	0.96148
	rs75580960	T	C	-0.0904	0.0188	1.52e-06	0.8703	23.1218	0.0816	0.0399	0.0409496	0.853
	rs76263310	A	G	0.296	0.0455	7.74e-11	0.0187	42.3215	-0.0053	0.0996	0.9573	0.02102
	rs78743764	A	C	-0.2226	0.048	3.53e-06	0.019	21.5064	-0.0213	0.1109	0.8474	0.01707
	rs79567569	A	C	-0.3284	0.0669	9.16e-07	0.9877	24.0965	0.0012	0.2696	0.9964	0.996937
	rs79965992	A	G	0.1092	0.0233	2.78e-06	0.0823	21.9651	0.1223	0.0778	0.1163	0.03498
	rs80131163	A	G	0.1962	0.0399	8.77e-07	0.9686	24.1798	-0.096	0.0598	0.1086	0.94089
	rs80219280	T	G	-0.904	0.0322	2e-173	0.0365	788.179	0.0997	0.1048	0.3413	0.02018
	rs948962	A	C	0.0544	0.0119	4.84e-06	0.4764	20.898	0.0456	0.0287	0.1124	0.5566
	rs9889517	A	G	0.0609	0.0121	4.83e-07	0.4783	25.3317	-0.0363	0.0292	0.2143	0.4069
Latency-associated peptide transforming growth factor beta 1	rs10403201	A	G	-0.0597	0.0125	1.79e-06	0.292	22.8102	0.0656	0.0329	0.0460204	0.2465
	rs10508556	T	C	0.0523	0.0114	4.48e-06	0.4627	21.0472	-0.0227	0.0285	0.4272	0.4373
	rs114152855	T	C	-0.299	0.0613	1.07e-06	0.0112	23.7915	0.0602	0.1479	0.684101	0.009454
	rs143420877	T	C	0.1447	0.0303	1.79e-06	0.0388	22.8061	0.0192	0.0823	0.8157	0.03235
	rs144834546	T	C	-0.2662	0.0526	4.17e-07	0.0227	25.6121	0.076	0.2372	0.7489	0.004096
	rs149458216	A	C	-0.2301	0.0472	1.09e-06	0.0182	23.7656	0.0586	0.1204	0.6262	0.01522
	rs1800472	A	G	-0.4623	0.0335	2.55e-43	0.0345	190.44	0.087	0.0772	0.2601	0.03313
	rs183319799	T	G	0.2185	0.0461	2.14e-06	0.0182	22.4647	0.0111	0.0948	0.9066	0.02252
	rs1921885	A	C	0.1265	0.0263	1.51e-06	0.9391	23.135	-0.0722	0.0976	0.4592	0.9772
	rs2281119	T	C	-0.0873	0.019	4.33e-06	0.1204	21.1116	0.0127	0.0449	0.777499	0.1133
	rs34536806	T	G	0.0989	0.021	2.48e-06	0.9023	22.1796	0.0112	0.0557	0.8409	0.92844
	rs34992551	T	C	-0.0931	0.0199	2.89e-06	0.1103	21.8874	0.0384	0.036	0.2854	0.1966
	rs60821320	A	C	-0.1083	0.0232	3.04e-06	0.0779	21.7912	0.0225	0.0639	0.7251	0.05145
	rs7013321	A	G	-0.0608	0.0121	5.04e-07	0.4469	25.2485	0.0356	0.0295	0.2272	0.3878
	rs7247630	T	C	0.1378	0.0271	3.68e-07	0.0525	25.8559	-0.1015	0.056	0.0698795	0.07034
	rs73045256	A	G	-0.1921	0.0276	3.4e-12	0.9378	48.4436	0.0343	0.0495	0.488	0.90713
	rs7570818	A	G	-0.0849	0.0183	3.5e-06	0.8857	21.5235	-0.04	0.0522	0.4434	0.91859
	rs7656674	A	T	0.0626	0.0121	2.3e-07	0.5957	26.7657	-0.0019	0.0294	0.9486	0.6295
	rs7820135	T	C	-0.0747	0.0155	1.44e-06	0.8321	23.2262	0.0231	0.0331	0.4854	0.7634
Abbreviation: CIPs, circulating inflammatory proteins; SNP, single nucleotide polymorphism; EA, Effect allele; OA, other allele; beta, estimate coefficient; se, standard error of coefficient estimate; eaf, effect allele frequency.
